# Supplementary material for: Characterization of Two Zygnema Strains (Zygnema circumcarinatum SAG 698-1a and SAG 698-1b) and a Rapid Method to Estimate Nuclear Genome Size of Zygnematophycean Green Algae
Source: Front Plant Sci. 2021 Feb 10;12:610381. doi: 10.3389/fpls.2021.610381 (PMC7902510; doi:10.3389/fpls.2021.610381)
Supplement: Supplementary Table 1 — PCR primers used for sequencing. [file Table_1.xlsx]

## Sheet: Sheet1
	Table S1. PCR primers used for sequencing
	Pimers	Sequences
	Zc_18S_F	GACTAGGGATTGGCGGATGTT
	Zc_18S_R	CAATCGGTAGGAGCGACGG
	Zc_psaA_F	GCAGGGGTTACAAGTGAATTACAACTGT
	Zc_psaA_R	CCAACAACACAAAAACCACCAATCCAC
	Zc_rbcL_F	GTGGTGGCTTGGACTTCACTAAAGATG
	Zc_rbcL_R	GCTAATTCAGGACTCCATTTGGTAGCC
