# Supplementary material for: Characterization of Two Zygnema Strains (Zygnema circumcarinatum SAG 698-1a and SAG 698-1b) and a Rapid Method to Estimate Nuclear Genome Size of Zygnematophycean Green Algae
Source: Front Plant Sci. 2021 Feb 10;12:610381. doi: 10.3389/fpls.2021.610381 (PMC7902510; doi:10.3389/fpls.2021.610381)
Supplement: Supplementary Table 2 — Measurements of cell diameter and mucilage sheath width, Q = quartile; IQR = inter quartile range; SD = standard deviation, SE = standard error. [file Table_2.xlsx]

## Sheet: Sheet1
	Table S2. Measurements of cell diameter and mucilage sheath width, Q=quartile; IQR=inter quartile range; S.D.= standard deviation, S.E.= standard error
	Cell width [𝜇m]							Mucilage sheath width [𝜇m]
		0.5 mo	1 mo	2 mos	3 mos	4 mos	all
	SAG 698-1a							SAG 698-1a
	Min	23.04	22.62	22.74	23.5	21.12	21.12	2.08
	Q1	25.13	27.4	26.86	26.57	25.85	26.06	2.76
	Median	29.72	29.36	27.84	28.45	29.12	28.68	3.04
	Q3	36.25	30.19	28.91	31.05	32.1	31.09	3.24
	Max	39.7	34.01	32.37	34.45	34.47	30	4.13
	Range	16.66	11.39	9.63	10.96	13.35	8.88	2.06
	IQR	11.12	2.8	2.05	4.48	6.25	5.03	0.47
	Mean	30.33	28.64	27.85	28.74	28.62	28.83	3.01
	S.D.	5.8	2.87	1.84	3.35	4.31	3.91	0.44
	S.E.	1.3	0.64	0.41	0.75	0.96	0.39	0.06
	SAG 698-1b							SAG 698-1b
	Min	23.11	22.36	20.51	22.22	18.82	18.82	3.04
	Q1	24.26	23.84	21.49	23.84	19.87	21.85	3.99
	Median	24.49	24.09	22.23	24.44	20.17	23.65	4.77
	Q3	24.83	24.85	22.94	24.96	21.25	24.56	5.53
	Max	25.33	26.15	23.76	25.72	22.55	26.15	7.92
	Range	2.22	3.79	3.24	3.5	3.73	7.33	4.88
	IQR	0.57	1.01	1.44	1.13	1.38	2.71	1.53
	Mean	24.5	24.22	22.16	24.35	20.49	23.14	4.9
	S.D.	0.52	1.01	0.96	0.87	1.06	1.82	1.18
	S.E.	0.12	0.23	0.21	0.19	0.24	0.18	0.17
