# Supplementary material for: Characterization of Two Zygnema Strains (Zygnema circumcarinatum SAG 698-1a and SAG 698-1b) and a Rapid Method to Estimate Nuclear Genome Size of Zygnematophycean Green Algae
Source: Front Plant Sci. 2021 Feb 10;12:610381. doi: 10.3389/fpls.2021.610381 (PMC7902510; doi:10.3389/fpls.2021.610381)
Supplement: Supplementary Table 3 — HPLC pigment analysis of SAG698-1a and SAG698-1b, Statistical level of significance of the pigment amounts (Mann–Whitney-U-test); ∗p < 0.05; ∗∗p < 0.01; ∗∗∗p < 0.001. [file Table_3.xlsx]

## Sheet: Sheet1
	Table S3. HPLC pigment analysis of SAG698-1a and SAG698-1b, Statistical level of significance of the pigment amounts (Mann-Whitney-U test); * p < 0.05; ** p < 0.01; *** p< 0.001
		Average amount [μmol / g DW]		p
		SAG 698-1a	SAG 698-1b
	Neoxanthin	0.790 ± 0.193	0.748 ± 0.09	0.886
	Violaxanthin	0.960 ± 0.188	1.088 ± 0.099	0.486
	Antheraxanthin	0.578 ± 0.172	0.298 ± 0.056	0.029*
	Zeaxanthin	0.770 ± 0.170	0.179 ± 0.017	0.029*
	Lutein	2.768 ± 0.718	2.672 ± 0.229	0.773
	Chlorophyll a	15.146 ± 2.753	15.519 ± 1.301	0.686
	Chlorophyll b	4.694 ± 0.906	5.318 ± 0.367	0.486
	α-Tocopherol	0.825 ± 0.159	0.625 ± 0.067	0.2
	α -Carotene	0.00428 ± 0.005	0.026 ± 0.015	0.057
	β-Carotene	1.092 ± 0.894	1.405 ± 0.295	1000
	Xanthophylls of the xanthophyll cycle	2.310 ± 0.474	1.565 ± 0.163	0.57
	Total xanthophylls	5.868 ± 1.381	4.985 ± 0.476	0.486
	Total carotenes	1.096 ± 0.899	1.430 ± 0.301	1
	Xanthophyll cycle	0.58 ± 0.04	0.30 ± 0.02	0.029*
	de-epoxidation ratio
