# Supplementary material for: Characterization of Two Zygnema Strains (Zygnema circumcarinatum SAG 698-1a and SAG 698-1b) and a Rapid Method to Estimate Nuclear Genome Size of Zygnematophycean Green Algae
Source: Front Plant Sci. 2021 Feb 10;12:610381. doi: 10.3389/fpls.2021.610381 (PMC7902510; doi:10.3389/fpls.2021.610381)
Supplement: Supplementary Table 4 — PAM (pulse-amplitude modulated fluorimeter) measurements of Zygnema SAG 698-1a and SAG 698-1b with increasing photon fluence rates up to 1661 μmol photons m–2 s–1; α: curve slope of the initial linear light-limited part; lc: light compensation point; ETRmax: maximum electron transport rate. [file Table_4.xlsx]

## Sheet: Sheet1
	Table S4. PAM (pulse-amplitude modulated fluorimeter) measurements of Zygnema SAG 698-1a and SAG 698-1b with increasing photon fluence rates up to 1661 μmol photons m-2 s-1
	α: curve slope of the initial linear light-limited part; lc: light compensation point; ETRmax: maximum electron transport rate.
	Culture age		SAG698-1a			SAG698-1b
		α		Ic	ETRmax	α	lc	ETRmax
	2 mos	Average	0.229	135.5	30.8	0.205	75.3	15.4
		S.D.	0.019	22.454	2.762	0.018	6.255	0.265
	3 mos	Average	0.129	158.433	20.367	0.158	106.7	16.3
		S.D.	0.009	15.462	1.06	0.008	22.307	1.803
	4 mos	Average	0.169	164.933	27.633	0.119	131.667	15.667
		S.D.	0.019	26.337	1.901	0.008	14.155	1.021
